# Supplementary material for: Increased Prevalence of Celiac Disease in Patients with Cystic Fibrosis: A Systematic Review and Meta-Analysis
Source: J Pers Med. 2021 Aug 28;11(9):859. doi: 10.3390/jpm11090859 (PMC8470465; doi:10.3390/jpm11090859)
Supplement: Supplementary file 1 [file jpm-11-00859-s001.zip]

Archive with 1 entries (1 files):
- jpm-1327978-supplementary.pdf
